# Supplementary material for: Spontaneous Preterm Birth Is Associated with Differential Expression of Vaginal Metabolites by Lactobacilli-Dominated Microflora
Source: Front Physiol. 2017 Aug 23;8:615. doi: 10.3389/fphys.2017.00615 (PMC5572350; doi:10.3389/fphys.2017.00615)
Supplement: Supplementary Table S2 — Patients' demographic data. [file Table2.xlsx]

## Sheet:  PATIENTS' DEMOGRAPHICS TableS2
Table S2	Patients' Demographics
	TOTAL SAMPLE COHORT (n=158)	TOTAL TERM SAMPLE COHORT (n=121)	TOTAL PRETERM SAMPLE COHORT (n=37)	20-22 WEEK SAMPLE COHORT (n=80)	20-22 WEEK TERM SAMPLE COHORT (n=62)	20-22 WEEK PRETERM SAMPLE COHORT (n=18)	26-28 WEEK SAMPLE COHORT (n=41)	26-28 WEEK TERM SAMPLE COHORT (n=29)	26-28 WEEK PRETERM SAMPLE COHORT (n=12)
Age (mean, years)	29.2	28.3	31.9	30.1	29.6	32	29.3	28.9	30.2
Previous preterm birth	45.6	33	86.5	38.8	25.8	83.3	80.5	72.4	100
Ethnicity:
White	81	84.3	70.3	86.3	91.9	66.6	75.6	75.9	83.3
Black	8.2	3.3	24.3	7.5	1.6	27.7	9.8	3.4	16.6
Asian	3.8	4.95	0	2.5	3.2	0	4.9	6.9	0
Mixed	1.9	2.5	0	1.3	1.6	0	2.4	3.4	0
No data	5	4.95	5.4	2.5	1.6	5.5	7.3	10.3	0
Smoker	16.4	6.6	21.6	12.5	8	27.7	12.2	10.3	16.6
Vaginal pH	4.04	4.02	4.13	4	3.97	4.06	4.1	4.06	4.2
Cervical length (mm)	35.2	37.4	28.3	37.7	39.2	32	31.3	34	25.45
CST:
CSTI	29.7	32	21.6	35	40.3	16.6	19.5	20.7	16.6
CSTII	12.7	14	8.1	11.3	9.7	16.6	19.5	27.6	0
CSTIII	41.1	41	40.5	38.8	38.7	38.8	41.5	34.5	58.3
CSTV	12	9	21.6	12.5	9.7	22.2	14.6	10.3	25
Other	4.5	4	8.2	2.5	1.6	5.5	4.9	6.9	0
