# Supplementary material for: Spontaneous Preterm Birth Is Associated with Differential Expression of Vaginal Metabolites by Lactobacilli-Dominated Microflora
Source: Front Physiol. 2017 Aug 23;8:615. doi: 10.3389/fphys.2017.00615 (PMC5572350; doi:10.3389/fphys.2017.00615)
Supplement: Supplementary Table S3 — Patients' demographics, clinical details and multiplex identifiers (MID). [file Table3.xlsx]

## Sheet: FULL SUPP TAB_ANON_Table S3
Table S3
Patient Number	Sample Number	Outcome	Weeks	CST	pH	Age (years at time of sampling)	Ethnicity	Previous ptb (Y/N)	Smoker (Y/N)	Cervical length (mm)		MID Number
P1	S1	Term	23	CSTIII	4.1	27	White	N	N	37		MID40D
P2	S2	Term	34	CSTIII	4.4	26	Mixed	Y	N	35		MID43F
P3	S3	Term	21	CSTI	4.1	33	White	N	N	37		MID8B
P4	S4	Term	21	CSTIII	4.1	35	White	N	N	29		MID33F
P5	S5	Term	26	CSTI		28	White	N	N			MID13F
P6	S6	Preterm	23	CSTIII/V		42	White	N	N			MID45B
P7	S7	Preterm	16	CSTV		35	White	Y	N			MID43B
P8 (A)	S8	Term	22	CSTI	3.8	28	White	Y	Y	29		MID59C
P8 (B)	S9	Term	27	CSTI	3.6	28	White	Y	Y	20		MID38F
P9	S10	Term	20	CSTIII/V	3.6	27	White	N	Y	31		MID26F
P10	S11	Term	32	CSTIII		28	White	N	U			MID64B
P11	S12	Term	20	CSTI	4.1	33	White	N	N	37		MID57B
P12 (A)	S13	Term	21	CSTI	3.9	37	White	Y	N	43		MID62E
P12 (B)	S14	Term	26	CSTI	4.1	37	White	Y	N	40		MID25D
P13	S15	Term	33	CSTIII	3.6	20	White	N	Y	29		MID61B
P14	S16	Term	20	CSTIII	4.1	33	White	N	N	42		MID63D
P15	S17	Term	20	CSTIII	3.6	23	White	Y	Y	37		MID15E
P16	S18	Term	20	CSTI	4.1	32	White	N	N	44		MID4B
P17	S19	Term	20	CSTIII	3.6	33	White	N	N	51		MID19E
P18	S20	Term	20	CSTI	3.6	32	White	N	N	40		MID58B
P19	S21	Term	20	CSTI	3.8	30	White	N	N	42		MID16F
P20 (A)	S22	Preterm	20	CSTV	3.6	32	White	Y	Y	21		MID72D
P20 (B)	S23	Preterm	27	CSTIII	3.8	32	White	Y	Y	25		MID21E
P21	S24	Term	27	CSTII	4.7	31	White	Y	N	33		MID27D
P22	S25	Preterm	27	CSTIII	5.3	29	White	Y	N	32		MID45F
P23	S26	Term	19	CSTIII	3.6	34	White	N	N	47		MID68E
P24	S27	Term	20	CSTIII	3.6	33	White	N	N	54		MID8D
P25	S28	Term	27	CSTII	4.1	37	White	Y	N	35		MID56E
P26	S29	Preterm	31	CSTI		26		U	U			MID72C
P27 (A)	S30	Preterm	22	CSTIII	3.8	29	White	Y	Y	29		MID73D
P27 (B)	S31	Preterm	28	CSTIII	4.3	29	White	Y	Y	21		MID51D
P28	S32	Term	32	CSTI		28	White	N	N			MID30E
P29	S33	Term	27	CSTIII	3.8	26	White	Y	N	40		MID15C
P30 (A)	S34	Preterm	20	CSTI	3.6	36	Black	Y	N	53		MID35F
P30 (B)	S35	Preterm	26	CSTI	4.1	36	Black	Y	N	40		MID29D
P31 (A)	S36	Term	22	CSTIII	4.1	23	White	Y	Y	21		MID11D
P31 (B)	S37	Term	26	CSTIII	4.1	23	White	Y	Y	15		MID16E
P32	S38	Term	33	CSTI		20	White	N	Y			MID31F
P33	S39	Term	34	CSTI		30	White	N	N			MID43D
P34 (A)	S40	Term	21	CSTII	4.4	35	White	Y	N	35		MID64D
P34 (B)	S41	Term	27	CSTII	4.1	35	White	Y	N	28		MID35D
P35	S42	Term	20	CSTI	3.6	27	White	N	N	32		MID7B
P36	S43	Term	31	CSTI	4.1	27	Asian	N	N	36		MID4D
P37	S44	Term	20	CSTI	3.6	33	White	N	N	31		MID70C
P38 (A)	S45	Term	22	CSTIII	3.6	37	White	Y	N	35		MID37B
P38 (B)	S46	Term	26	CSTIII	3.6	37	White	Y	N	33		MID52E
P39	S47	Term	26	CSTI	3.9	32	White	Y	N	38		MID51F
P40	S48	Term	20	CSTI	3.8	27	White	N	N	32		MID69C
P41	S49	Term	20	CSTI	3.6	26	White	N	N	50		MID5D
P42	S50	Term	21	CSTIII	4.1	26	White	N	N	42		MID26E
P43	S51	Term	19	CSTIII	3.6	25	White	N	N	42		MID14E
P44 (A)	S52	Preterm	20	CSTIII	4.3	25	White	Y	N	25		MID50D
P44 (B)	S53	Preterm	26	CSTIII	4.1	25	White	Y	N	27		MID74E
P45 (A)	S54	Term	22	CSTII	5.6	24	White	Y	N	43		MID36F
P45 (B)	S55	Term	27	CSTII	4.4	24	White	Y	N	30		MID14D
P46	S56	Term	33	CSTV		23	White	N	N			MID22D
P47	S57	Term	21	CSTIII	4.4	23	White	N	N	34		MID40E
P48	S58	Term	30	CSTIII	4.1	22	White	N	Y	31		MID67D
P49	S59	Term	34	CSTIII		21	White	N	N			MID39F
P50	S60	Term	35	CSTIII		21	White	N	Y			MID3E
P51	S61	Term	33	CSTIII	4.1	20	White	N	Y	45		MID42F
P52	S62	Term	22	CSTIII	4.2	20	White	N	Y	50		MID34F
P53	S63	Term	21	CSTI	3.8	19	White	N	N	40		MID39D
P54	S64	Term	26	CSTII	3.8	19	Mixed	N	N	31		MID31E
P55	S65	Term	20	CSTI	4.1	30	White	N	N	39		MID51B
P56	S66	Term	20	CSTI	3.6	29	White	N	N	37		MID45D
P57	S67	Term	26	CSTV		22	White	N	U			MID65B
P58 (A)	S68	Preterm	20	CSTI	4.1	39	White	Y	Y	24		MID28F
P58 (B)	S69	Preterm	29	CSTI	3.6	39	White	Y	Y	14		MID26D
P59	S70	Term	35	CSTIII		22	White	N	Y			MID19D
P60	S71	Term	20	CSTIII	4.1	31	White	N	N	29		MID70D
P61	S72	Term	20	CSTI	3.6	33	White	N	N	37		MID49B
P62	S73	Term	20	CSTI	3.8	31	White	N	N	43		MID19F
P63	S74	Term	20	CSTIII	3.8	33	White	N	N			MID3D
P64	S75	Term	25	CSTII		18	White	N	Y			MID40F
P65	S76	Term	32	CSTII		35	Black	N	N			MID31D
P66	S77	Term	26	CSTIII	3.6	25	White	N	N	33		MID74C
P67	S78	Term	20	CSTIII	3.6	28	White	N	N	35		MID55E
P68	S79	Term	21	CSTI	3.6	37	White	N	N	39		MID24E
P69	S80	Term	20	CSTI	4.1	33	White	N	N	37		MID71D
P70	S81	Term	20	CSTIII	4.1	34	White	N	N	43		MID47D
P71	S82	Preterm	22	CSTII		32	White	U	U			MID2D
P72	S83	Term	20	CSTV	4.4	24	White	N	N	42		MID28D
P73 (A)	S84	Term	20	CSTII	3.6	35	White	Y	N	49		MID56B
P73 (B)	S85	Term	27	CSTII	4.4	35	White	Y	N	50		MID60E
P74	S86	Preterm	30	CSTI	4.1	30	White	Y	N	45		MID50E
P75	S87	Term	22	CSTIII		35	White	U	U			MID3B
P76	S88	Preterm	20	CSTIII	4.1	33	White	Y	Y	22		MID7D
P77	S89	Term	21	CSTI	3.6	29	White	N	N	34		MID21F
P78	S90	Term	26	CSTIII	4.1	21	White	Y	N	28		MID26B
P79	S91	Preterm	26	CSTIII		26	White	Y	U			MID10C
P80	S92	Term	35	CSTI		27	White	N	U			MID62B
P81	S93	Term	33	CSTI	4.1	22	White	N	Y			MID21D
P82 (A)	S94	Term	21	CSTIII	4.7	25	Asian	Y	N	38		MID69D
P82 (B)	S95	Term	26	CSTI	3.6	25	Asian	Y	N	36		MID34D
P83	S96	Preterm	20	CSTIII		26		U	U			MID44B
P84 (A)	S97	Term	20	CSTII	4.7	26	Asian	Y	N	40		MID65D
P84 (B)	S98	Term	26	CSTII	4.7	26	Asian	Y	N	32		MID36D
P85	S99	Term	30	CST*		27		U	U			MID11E
P86	S100	Term	29	CSTIII		16	White	N	N			MID18D
P87	S101	Term	20	CSTIII	4.1	20	White	N	N	39		MID20F
P88	S102	Term	30	CSTIII	6.1	28	White	Y	Y	15		MID20D
P89	S103	Term	21	CSTI	3.6	29	White	N	N	46		MID10D
P90	S104	Term	20	CSTV	3.6	27	White	N	N	51		MID6D
P91	S105	Term	20	CSTIII	4.2	29	White	N	N	42		MID46D
P92 (A)	S106	Term	23	CSTII	4.1	24	Black	Y	N	38		MID30D
P92 (B)	S107	Term	27	CSTII	4.1	24	Black	Y	N	30		MID27E
P93	S108	Term	26	CSTIII		26		U	U			MID14C
P94	S109	Term	20	CSTI	4.1	29	White	N	N	40		MID23E
P95	S110	Term	27	CSTIV		26		U	U			MID30C
P96	S111	Term	20	CSTIII	3.6	30	White	N	N	36		MID22E
P97	S112	Term	21	CSTIII	3.6	37	Black	Y	N	36		MID32E
P98	S113	Term	27	CSTI		34		U	U			MID41D
P99 (A)	S114	Preterm	24	CSTIII	3.6	32	White	Y	N	15		MID18E
P99 (B)	S115	Preterm	26	CSTV	3.6	32	White	Y	N	8		MID35E
P100	S116	Preterm	27	CSTI	4.1	24	White	Y	N	10		MID69E
P101	S117	Term	30	CSTI	3.8	39	White	N	N	32		MID45E
P102	S118	Term	26	CSTIII	4.1	35	White	N	N	54		MID17D
P103	S119	Term	22	CSTIII	4.1	34	White	Y	N	25		MID68D
P104 (A)	S120	Term	21	CSTV	4.4	35	White	Y	N	49		MID22C
P104 (B)	S121	Term	27	CSTV	4.7	35	White	Y	N	48		MID74D
P105 (A)	S122	Term	21	CSTV	5	32	White	Y	N	32		MID52B
P105 (B)	S123	Term	27	CSTV	4.4	32	White	Y	N	39		MID58E
P106	S124	Term	21	CSTV		32		U	U			MID18B
P107	S125	Term	20	CSTII	4.7	30	White	N	N	50		MID5B
P108	S126	Term	29	CSTIII		28		U	U			MID1D
P109	S127	Term	20	CSTIII	3.8	31	White	N	N	66		MID29F
P110	S128	Term	35	CSTIII	4.3	26	Asian	N	N	28		MID17C
P111 (A)	S129	Preterm	22	CSTIII	3.6	37	White	Y	N	43		MID54B
P111 (B)	S130	Preterm	26	CSTIII	4.4	37	White	Y	N	34		MID57E
P112 (A)	S131	Preterm	15	Other	5.6	38	Black	Y	N	10		MID47E
P112 (B)	S132	Preterm	20	Other	4.7	38	Black	Y	N	15		MID55B
P113	S133	Term	19	CSTIII	4.1	29	White	N	N	49		MID71C
P114 (A)	S134	Term	21	CSTV	4.2	27	White	Y	N	30		MID25B
P114 (B)	S135	Term	27	CSTIII/V	3.6	27	White	Y	N	30		MID49E
P115 (A)	S136	Preterm	20	CSTV	4.1	28	Black	Y	N	34		MID27F
P115 (B)	S137	Preterm	27	CSTV	4.1	28	Black	Y	N	33		MID13D
P116	S138	Term	20	CSTI	3.8	29	White	N	N	34		MID24D
P117	S139	Preterm	21	CSTIII	4.1	28	Black	Y	N	38		MID33E
P118 (A)	S140	Preterm	20	CSTIII	3.6	36	Black	Y	N	32		MID33B
P118 (B)	S141	Preterm	27	CSTIII	4.1	36	Black	Y	N	14		MID54E
P119	S142	Term	28	CSTIII	4.1	35	White	Y	N	33		MID50F
P120	S143	Term	21	CSTI	3.6	30	White	N	N	40		MID2B
P121 (A)	S144	Term	22	CSTIII	4	25	White	Y	N	22		MID23B
P121 (B)	S145	Term	26	CSTIII	3.6	25	White	Y	N	20		MID46E
P122	S146	Preterm	20	CSTII	4.4	33	White	Y	N	35		MID73E
P123	S147	Preterm	21	CSTII	4.6	33	White	Y	N	17		MID23F
P124	S148	Term	27	CSTIII	4.4	28	White	Y	Y	41		MID48F
P125	S149	Term	34	CSTI		21	White	N	Y			MID23D
P126	S150	Preterm	22	CSTI	3.6	30	White	N	N	49		MID24F
P127	S151	Term	20	CSTIII	4.1	21	White	N	N	37		MID49D
P128	S152	Term	20	CSTI	3.8	28	White	N	N	42		MID13E
P129	S153	Term	25	CSTV	3.8	23	White	N	N	35		MID74F
P130	S154	Term	21	CSTII	4.1	33	White	N	N	57		MID18F
P131 (A)	S155	Preterm	21	CSTV	5.2	28	White	Y	N	35		MID35B
P131 (B)	S156	Preterm	26	CSTV	4.1	28	White	Y	N	36		MID53E
P132	S157	Term	20	CSTI	3.8	24	Mixed	N	N	36		MID15D
P133	S158	Preterm	20	CSTV	3.6	34	White	Y	Y	40		MID38E
		121
		37
