# Supplementary material for: Spontaneous Preterm Birth Is Associated with Differential Expression of Vaginal Metabolites by Lactobacilli-Dominated Microflora
Source: Front Physiol. 2017 Aug 23;8:615. doi: 10.3389/fphys.2017.00615 (PMC5572350; doi:10.3389/fphys.2017.00615)
Supplement: Supplementary Table S4 — Patients' CST classification and normalized metabolite integrals. [file Table4.XLSX]

## Sheet: ALL MET DATA_ANON- TABLE S3
Patient Number	Sample Number	Outcome	Weeks	CST	'LACTATE'	'GLUCOSE'	'ALANINE'	'ACETATE'	'SUCCINATE'	'GLX'	'LAC/GLC'	'LAC/GLX'	'LAC/ALA'	'LAC/ACE'	suc/lac	suc/ala	lac/ala	'TOTAL INTEGRALS'
P1	S1	Term	23	CSTIII	0.132804	0.00422972	0.00576705	0.00944859	0.0101983	0.00957005	0.0031747	0.00140314	0.00232842	0.00142117	0.0767918	1.76837	23.0281	98900006
P2	S2	Term	34	CSTIII	0.233751	0.000560474	0.0100165	0.00708884	0.00136141	0.0137421	0.108068	0.00440759	0.00604696	0.00854433	0.00582418	0.135917	23.3366	38592333
P3	S3	Term	21	CSTI	0.159075	0.00353497	0.00602166	0.0086503	0.00285141	0.00969439	0.0109739	0.00400153	0.00644214	0.00448452	0.0179249	0.473525	26.4172	41006799
P4	S4	Term	21	CSTIII	0.253583	0.000737032	0.00894871	0.0063991	0.00155547	0.0169942	0.111104	0.00481853	0.0091507	0.0127966	0.00613396	0.173821	28.3374	30967464
P5	S5	Term	26	CSTI	0.102408	0.00085165	0.00473081	0.0064053	0.00140291	0.00511381	0.0388349	0.00646754	0.00699114	0.0051635	0.0136993	0.296548	21.647	30963436
P6	S6	Preterm	23	CSTIII/V	0.143969	0.00101014	0.0115572	0.000768104	0.00287975	0.0158688	0.0128633	0.000818821	0.0011243	0.0169166	0.0200026	0.249174	12.4571	110798857
P7	S7	Preterm	16	CSTV	0.080849	0.0048092	0.0105825	0.0027127	0.00184587	0.00984388	0.00105102	0.000513474	0.000477634	0.0018633	0.0228311	0.174426	7.63986	159952038
P8 (A)	S8	Term	22	CSTI	0.287344	0.000470971	0.0118032	0.012885	0.0124238	0.0207941	0.161829	0.00366531	0.00645731	0.00591516	0.0432366	1.05258	24.3446	37700797
P8 (B)	S9	Term	27	CSTI	0.215035	0.00103485	0.0148706	0.0164924	0.0283	0.0250024	0.0864706	0.00357902	0.00601751	0.00542578	0.131607	1.90308	14.4604	24030520
P9	S10	Term	20	CSTIII/V	0.166398	0.00297447	0.0062398	0.00734077	0.000671067	0.0111512	0.0122028	0.00325499	0.00581701	0.00494458	0.0040329	0.107546	26.6672	45843432
P10	S11	Term	32	CSTIII	0.126833	0.00230222	0.00833871	0.00116561	0.000577546	0.00956555	0.0142032	0.0034184	0.00392133	0.028053	0.00455359	0.0692608	15.2102	38788271
P11	S12	Term	20	CSTI	0.225001	0.00220446	0.0113061	0.00940349	0.00250869	0.0150151	0.0471484	0.00692216	0.00919296	0.011053	0.0111497	0.221888	19.9009	21647929
P12 (A)	S13	Term	21	CSTI	0.245876	0.00126558	0.0110633	0.00997733	0.0111225	0.0177279	0.0229937	0.0016415	0.00263034	0.00291665	0.0452362	1.00535	22.2244	84492373
P12 (B)	S14	Term	26	CSTI	0.293149	0.000823375	0.0112496	0.0129006	0.00702594	0.0224571	0.0347761	0.00127504	0.00254532	0.00221957	0.0239671	0.624552	26.0587	102378592
P13	S15	Term	33	CSTIII	0.0933831	0.00181852	0.00953674	0.00389814	0.00205126	0.0113585	0.00666989	0.00106786	0.00127185	0.00311156	0.0219661	0.21509	9.79193	76989706
P14	S16	Term	20	CSTIII	0.165019	0.00329349	0.0171976	0.051432	0.0149993	0.0285342	0.00620709	0.000716439	0.00118871	0.000397476	0.0908945	0.872176	9.59547	80721641
P15	S17	Term	20	CSTIII	0.279103	0.000468115	0.00871194	0.00561548	0.00135417	0.0206396	0.0528946	0.00119967	0.00284216	0.00440937	0.00485185	0.155438	32.0369	112720104
P17	S19	Term	20	CSTIII	0.312657	0.00142075	0.00634823	0.00367904	0.000778953	0.0115886	0.0259932	0.00318674	0.00581735	0.0100379	0.0024914	0.122704	49.251	84662322
P18	S20	Term	20	CSTI	0.268199	0.000414015	0.0132758	0.0119431	0.0146608	0.00708809	0.181486	0.0106006	0.00565973	0.00629133	0.0546637	1.10432	20.202	35694371
P19	S21	Term	20	CSTI	0.266466	0.000405512	0.00849548	0.0132127	0.00135869	0.00241976	0.198367	0.0332431	0.00946861	0.00608812	0.00509892	0.159931	31.3657	33125987
P20 (A)	S22	Preterm	20	CSTV	0.296243	0.000904354	0.00982809	0.00706231	0.00143053	0.0236379	0.0420639	0.00160931	0.00387061	0.00538643	0.00482889	0.145555	30.1425	77875477
P20 (B)	S23	Preterm	27	CSTIII	0.288781	0.000751727	0.00912615	0.0295493	0.00134943	0.0213484	0.0570072	0.00200736	0.00469571	0.00145025	0.00467286	0.147864	31.6432	67387528
P21	S24	Term	27	CSTII	0.156221	0.00345001	0.00993355	0.00433603	0.00226591	0.0119594	0.00715384	0.00206372	0.00248459	0.00569203	0.0145046	0.228107	15.7266	63296406
P22	S25	Preterm	27	CSTIII	0.0745554	0.000273382	0.0168097	0.00763037	0.00443149	0.0137922	0.0744734	0.00147617	0.00121119	0.00266825	0.0594389	0.263628	4.43527	36619081
P23	S26	Term	19	CSTIII	0.213916	0.000432875	0.00971817	0.00804033	0.0016985	0.0151821	0.129442	0.00369069	0.00576572	0.0069689	0.00794003	0.174776	22.012	38177269
P24	S27	Term	20	CSTIII	0.127698	0.00462297	0.00458733	0.00515063	0.00182575	0.00591519	0.00305824	0.00239015	0.003082	0.00274494	0.0142975	0.397999	27.837	90321203
P25	S28	Term	27	CSTII	0.209342		0.0158594	0.00811019	0.0151962	0.0200275		0.00260286	0.00328694	0.00642756	0.0725904	0.958188	13.1999	40158740
P26	S29	Preterm	31	CSTI	0.24819	0.00070775	0.00976097	0.00522824	0.00362149	0.0172972	0.0339465	0.00138899	0.0024614	0.00459536	0.0145916	0.371017	25.4268	103302070
P27 (A)	S30	Preterm	22	CSTIII	0.157209	0.00301766	0.00662158	0.00383613	0.00115624	0.00940309	0.00715339	0.00229568	0.00326002	0.00562715	0.00735483	0.174617	23.7418	72827331
P27 (B)	S31	Preterm	28	CSTIII	0.18916	0.00282274	0.00700882	0.0056827	0.00134136	0.0100113	0.00994039	0.00280273	0.0040034	0.00493764	0.00709113	0.191381	26.9888	67414654
P28	S32	Term	32	CSTI	0.147591	0.00215432	0.00799225	0.00714721	0.0109763	0.0114556	0.010812	0.00203329	0.0029144	0.00325898	0.0743696	1.37336	18.4667	63363730
P29	S33	Term	27	CSTIII	0.280825	0.000677863	0.00789236	0.00464405	0.00219888	0.0145034	0.138954	0.00649445	0.0119345	0.0202822	0.00783005	0.278609	35.582	29814292
P30 (A)	S34	Preterm	20	CSTI	0.350012	0.000889965	0.00764292	0.0115632	0.00626239	0.0170162	0.0431692	0.00225779	0.00502676	0.00332252	0.017892	0.819372	45.7955	91103544
P30 (B)	S35	Preterm	26	CSTI	0.275749	0.000552218	0.00795649	0.0154502	0.00712777	0.0134818	0.174183	0.00713458	0.0120891	0.0062256	0.0258488	0.895843	34.6571	28668029
P31 (A)	S36	Term	22	CSTIII	0.255372	0.000693288	0.0105585	0.00633236	0.00155314	0.0167161	0.0547903	0.00227238	0.00359762	0.00599862	0.00608188	0.147099	24.1864	67228920
P31 (B)	S37	Term	26	CSTIII	0.122311	0.00333431	0.00556931	0.00333431	0.00101083	0.00455485	0.00963686	0.0070545	0.00576952	0.00963686	0.0082644	0.1815	21.9616	38064879
P32	S38	Term	33	CSTI	0.253006	0.000269007	0.00746282	0.00677473	0.00624658	0.00839996	0.27045	0.00866112	0.00974873	0.0107389	0.0246895	0.837027	33.9022	34775987
P33	S39	Term	34	CSTI	0.222223	0.00471679	0.012411	0.00435862	0.00214199	0.0122117	0.00455796	0.00176052	0.00173226	0.00493251	0.00963894	0.172589	17.9054	103364482
P34 (A)	S40	Term	21	CSTII	0.124423	0.00355715	0.00495802	0.00354635	0.00554865	0.0554863	0.00555677	0.000356237	0.00398673	0.0055737	0.0445949	1.11912	25.0953	62947249
P34 (B)	S41	Term	27	CSTII	0.179885	0.00195747	0.0109751	0.00633982	0.0164814	0.0168148	0.0142802	0.00166242	0.00254697	0.00440914	0.0916215	1.50171	16.3904	64352483
P35	S42	Term	20	CSTI	0.258908	0.00133426	0.00867889	0.0164374	0.00458773	0.0139828	0.0655529	0.00625518	0.0100779	0.00532108	0.0177195	0.528608	29.8319	29601379
P36	S43	Term	31	CSTI	0.158161	0.00352528	0.00673572	0.00512265	0.00236564	0.00808722	0.00549112	0.00239362	0.00287389	0.00377885	0.0149571	0.351208	23.4809	81704382
P37	S44	Term	20	CSTI	0.295331	0.00127638	0.007827	0.0109585	0.00381535	0.0144213	0.0487521	0.00431485	0.00795017	0.00567832	0.0129189	0.48746	37.7323	47460953
P38 (A)	S45	Term	22	CSTIII	0.228333	0.001607	0.0128871	0.00358986	0.00102349	0.0180075	0.0243303	0.00217125	0.00303395	0.0108915	0.00448246	0.0794201	17.718	58398963
P38 (B)	S46	Term	26	CSTIII	0.216139	0.00126431	0.010903	0.00503803	0.000750102	0.0149151	0.035116	0.00297667	0.00407205	0.00881246	0.00347046	0.0687978	19.8238	48682734
P39	S47	Term	26	CSTI	0.207887	0.00070176	0.0119302	0.013294	0.016924	0.0117691	0.172477	0.0102844	0.0101455	0.00910466	0.0814097	1.41858	17.4252	17175376
P40	S48	Term	20	CSTI	0.226661	0.0031622	0.00865285	0.0107462	0.00547508	0.0120197	0.0243172	0.00639749	0.00888677	0.00715562	0.0241554	0.632748	26.1949	29476290
P41	S49	Term	20	CSTI	0.271394	0.00164923	0.00618644	0.0143007	0.00263161	0.177891	0.0246247	0.000228297	0.00656466	0.00283986	0.00969664	0.425384	43.8692	66826314
P42	S50	Term	21	CSTIII	0.225626	0.00114081	0.00978583	0.00450231	0.00114226	0.0190184	0.0194924	0.00116924	0.00227238	0.00493904	0.00506262	0.116726	23.0564	101463889
P43	S51	Term	19	CSTIII	0.262531	0.000805743	0.00867272	0.00420186	0.00171515	0.014876	0.0615475	0.00333364	0.00571809	0.0118023	0.00653315	0.197764	30.2709	52938744
P44 (A)	S52	Preterm	20	CSTIII	0.182675	0.00319564	0.00498439	0.00271771	0.000695879	0.00516538	0.0174936	0.0282763	0.0272855	0.0148773	0.00380937	0.139612	36.6495	0.00380937
P44 (B)	S53	Preterm	26	CSTIII	0.183539	0.00340105	0.00487776	0.00548094	0.000523144	0.00356275	0.0139382	0.0133055	0.00971847	0.00864894	0.00285032	0.107251	37.6278	38717799
P45 (A)	S54	Term	22	CSTII	0.149807	0.00229441	0.00714989	0.00746735	0.0135454	0.00922534	0.0187669	0.00466747	0.00602233	0.00576629	0.0904194	1.89449	20.9523	34791038
P45 (B)	S55	Term	27	CSTII	0.0807561	0.00431414	0.00354028	0.0132962	0.00429302	0.00088664	0.0079396	0.0386319	0.0096751	0.00257612	0.0531603	1.21262	22.8106	23576650
P46	S56	Term	33	CSTV	0.0900118	0.000722792	0.0168274	0.00993124	0.000957109	0.00429188	0.0174252	0.00293457	0.000748469	0.0012682	0.0106331	0.0568779	5.34911	71467323
P47	S57	Term	21	CSTIII	0.206841	0.00370879	0.0039898	0.00375112	0.000634034	0.00508369	0.0113121	0.00825268	0.0105153	0.0111844	0.00306532	0.158914	51.8425	49301776
P48	S58	Term	30	CSTIII	0.233956	0.00647046	0.00950395	0.00482462	0.00111768	0.0140195	0.00472657	0.00218146	0.00321793	0.00633895	0.00477731	0.117602	24.6167	76498601
P49	S59	Term	34	CSTIII	0.221943	0.000310833	0.00666241	0.00781248	0.000959746	0.00952327	0.349902	0.0114206	0.0163246	0.0139215	0.00432429	0.144054	33.3127	20406440
P50	S60	Term	35	CSTIII	0.151416	0.000478508	0.00809609	0.00156984	0.00216889	0.0120865	0.00316023	0.0798236	0.0534694	0.0103677	0.0143241	0.267893	18.7023
P51	S61	Term	33	CSTIII	0.235591	0.00339493	0.0129364	0.00635389	0.00178739	0.0126733	0.0200397	0.00536825	0.00525907	0.0107074	0.00758682	0.138167	18.2115	34628729
P52	S62	Term	22	CSTIII	0.201789	0.00232268	0.0155267	0.087257	0.0152567	0.0297819	0.0198999	0.00155198	0.00297687	0.000529711	0.0756074	0.982613	12.9963	43657394
P53	S63	Term	21	CSTI	0.254508	0.0024761	0.00736856	0.0129389	0.00205675	0.0160772	0.00983654	0.00151496	0.00330542	0.0018824	0.0080813	0.279125	34.5397	104493892
P54	S64	Term	26	CSTII	0.264916	0.00117415	0.00950417	0.00774638	0.00543764	0.0146786	0.030412	0.00243267	0.00375711	0.00460967	0.0205259	0.572132	27.8737	74189145
P55	S65	Term	20	CSTI	0.247702	0.000747132	0.00628254	0.0152675	0.0042157	0.0105864	0.119842	0.00845787	0.0142519	0.00586461	0.0170192	0.671018	39.4271	27664455
P56	S66	Term	20	CSTI	0.244131	0.00232852	0.00915817	0.0185583	0.00491777	0.0209209	0.00790789	0.000880156	0.00201063	0.000992211	0.020144	0.536982	26.6572	132581122
P57	S67	Term	26	CSTV	0.0890583	0.00224062	0.0104535	0.00401963	0.00134755	0.00966081	0.00752226	0.00174463	0.00161233	0.00419305	0.0151311	0.128909	8.51948	52839475
P58 (A)	S68	Preterm	20	CSTI	0.273953	0.00059264	0.00472865	0.00780415	0.00251659	0.0137911	0.0650951	0.00238536	0.00815836	0.00494326	0.00918623	0.532201	57.9347	71012703
P58 (B)	S69	Preterm	29	CSTI	0.273953	0.00059264	0.00472865	0.00780415	0.00251659	0.0137911	0.0650951	0.00238536	0.00815836	0.00494326	0.00918623	0.532201	57.9347	71012703
P59	S70	Term	35	CSTIII	0.11617	0.00718715	0.00921055	0.00936632	0.00109441	0.0111815	0.00175377	0.00112727	0.0013685	0.00134574	0.00942072	0.118821	12.6127	92164981
P60	S71	Term	20	CSTIII	0.150118	0.00218556	0.00867886	0.00462804	0.00173174	0.0164175	0.0146496	0.00195022	0.00368916	0.00691819	0.0115358	0.199535	17.297	46885896
P61	S72	Term	20	CSTI	0.232715	0.00101261	0.0132439	0.013727	0.00321956	0.0177137	0.0368785	0.00210818	0.00281969	0.00272046	0.0138348	0.243097	17.5714	62316931
P62	S73	Term	20	CSTI	0.171657	0.00351516	0.00749893	0.00380057	0.0039566	0.010079	0.00609706	0.00212642	0.00285803	0.00563918	0.0230494	0.527623	22.8909	80093431
P63	S74	Term	20	CSTIII	0.205265	0.00267083	0.00881016	0.0140977	0.00319176	0.0100382	0.0183372	0.0048789	0.00555899	0.00347402	0.0155494	0.362281	23.2987	41911705
P64	S75	Term	25	CSTII	0.119258	7.28e-05	0.00681875	0.00381158	0.014119	0.00702484	0.798784	0.00827701	0.00852717	0.0152547	0.11839	2.07061	17.4898	20510653
P65	S76	Term	32	CSTII	0.175655	0.00254852	0.01213	0.0100916	0.00679631	0.0146874	0.00570154	0.00098932	0.0011979	0.00143986	0.0386912	0.560288	14.481
P66	S77	Term	26	CSTIII	0.161984	0.000783106	0.012118	0.00271328	0.00254985	0.0167361	0.0304281	0.00142378	0.00196637	0.00878216	0.0157413	0.210419	13.3673	67979315
P67	S78	Term	20	CSTIII	0.212871	0.000763559	0.00851498	0.00891243	0.00085936	0.0108533	0.233667	0.0164392	0.0209535	0.0200191	0.004037	0.100923	24.9996	11930977
P68	S79	Term	21	CSTI	0.200903	0.0021181	0.0111026	0.00870167	0.00489231	0.0203803	0.00928296	0.000964767	0.00177095	0.0022596	0.0243516	0.440643	18.095	102176721
P69	S80	Term	20	CSTI	0.163625	0.00145565	0.00957392	0.010667	0.00474624	0.0102825	0.0347275	0.00491625	0.00528008	0.00473903	0.0290067	0.495747	17.0908	32368355
P70	S81	Term	20	CSTIII	0.104335	0.00490424	0.00448754	0.0024364	0.000655814	0.00468938	0.00514569	0.0049242	0.00514569	0.00947772	0.00628562	0.146141	23.25	45183558
P71	S82	Preterm	22	CSTII	0.108067	0.00441187	0.0060878	0.0039127	0.00342775	0.0097927	0.00118163	0.000532357	0.000856337	0.00133238	0.0317188	0.563051	17.7513	207293692
P72	S83	Term	20	CSTV	0.160973	0.00402287	0.00663532	0.00688459	0.00160307	0.00981906	0.00578022	0.00236816	0.00350444	0.00337756	0.00995867	0.241597	24.26	69226387
P73 (A)	S84	Term	20	CSTII	0.179188	0.000928185	0.012077	0.00888612	0.0189259	0.012528	0.0928724	0.00688081	0.00713774	0.00970084	0.10562	1.5671	14.8371	20786803
P73 (B)	S85	Term	27	CSTII	0.159404	0.00352062	0.00825715	0.00701638	0.0132405	0.00904496	0.030347	0.0118121	0.0129391	0.0152273	0.0830628	1.60352	19.3049	14919804
P74	S86	Preterm	30	CSTI	0.310184	0.00103912	0.0078558	0.0160121	0.00404945	0.0161754	0.036018	0.00231384	0.00476428	0.00233743	0.013055	0.515472	39.4847	82876482
P76	S88	Preterm	20	CSTIII	0.243929	0.00235533	0.0118986	0.00566921	0.0183504	0.0116077	0.0144889	0.00293995	0.00286807	0.00601955	0.0752284	1.54223	20.5006	71478859
P77	S89	Term	21	CSTI	0.21975	0.00261663	0.0101445	0.011901	0.0024885	0.0127893	0.0204647	0.004187	0.00527858	0.00449951	0.0113242	0.245305	21.662	41037498
P78	S90	Term	26	CSTIII	0.191674	0.00118636	0.0107766	0.0108461	0.000646348	0.00791755	0.14002	0.0209805	0.0154143	0.0153155	0.00337213	0.0599768	17.786	11538676
P79	S91	Preterm	26	CSTIII	0.122721	0.00134398	0.0199489	0.00806956	0.00166542	0.0157173	0.0114388	0.000978122	0.000770643	0.00190511	0.0135708	0.0834847	6.15177	79826491
P80	S92	Term	35	CSTI	0.0822556	0.00328159	0.00927788	0.00499529	0.00191597	0.0106889	0.0030683	0.000941998	0.00108526	0.00201568	0.0232929	0.20651	8.86577	81692757
P81	S93	Term	33	CSTI	0.228154	0.0017356	0.00829659	0.0103837	0.00689273	0.0110179	0.0433538	0.00682934	0.00906938	0.00724645	0.0302109	0.830791	27.4997	30321498
P82 (A)	S94	Term	21	CSTIII	0.235969	0.00209666	0.0249053	0.00788003	0.00079919	0.0280377	0.010904	0.000815401	0.000917955	0.00290125	0.00338685	0.0320891	9.47464	103214549
P82 (B)	S95	Term	26	CSTI	0.294253	0.00137741	0.00930339	0.0108653	0.00492314	0.0150972	0.020182	0.00184133	0.00298804	0.00255851	0.016731	0.529177	31.6286	105850702
P83	S96	Preterm	20	CSTIII	0.04017	0.00756707	0.0155094	0.0225168	0.0094108	0.0113439	0.00048643	0.000324479	0.00023733	0.000163471	0.234275	0.60678	2.59004	109132362
P84 (A)	S97	Term	20	CSTII	0.0668293	0.00510457	0.00468401	0.00155772	0.00102739	0.00511605	0.0012111	0.00120838	0.00131984	0.0039687	0.0153733	0.219339	14.2675	108100694
P84 (B)	S98	Term	26	CSTII	0.0593578	0.00431312	0.00468583	0.00392389	0.00116329	0.00426102	0.0021318	0.00215786	0.00196224	0.00234326	0.0195979	0.248257	12.6675	64556584
P85	S99	Term	30	CST*	0.168709	0.00201596	0.00724655	0.00713835	0.00121284	0.0103766	0.0110701	0.0021507	0.00307965	0.00312633	0.00718893	0.167368	23.2813	75597124
P86	S100	Term	29	CSTIII	0.201249	0.000885739	0.0114599	0.00616063	0.00175319	0.0151846	0.0617556	0.00360229	0.00477311	0.00887886	0.00871152	0.152984	17.5612	36791874
P87	S101	Term	20	CSTIII	0.210842	0.00282358	0.021025	0.0094389	0.00242359	0.0179153	0.00764165	0.00120438	0.00102624	0.00228595	0.0114948	0.115272	10.0282	97716973
P88	S102	Term	30	CSTIII	0.0627992	0.00262073	NaN	0.0149616	0.00229078	0.00356301	0.0163795	0.0120478	NaN	0.0028691	0.0364779	#VALUE!	#VALUE!	14629497
P89	S103	Term	21	CSTI	0.233462	0.00340873	0.0087047	0.0163488	0.00451239	0.0195326	0.00702311	0.00122564	0.00275022	0.00146432	0.0193282	0.518385	26.8202	97519992
P90	S104	Term	20	CSTV	0.25571	0.0012942	0.0131796	0.0144774	0.00226863	0.024598	0.0279617	0.00147118	0.00274578	0.00249964	0.00887187	0.172132	19.402	70661261
P91	S105	Term	20	CSTIII	0.0979663	0.00460029	0.00565505	0.00247302	0.000723185	0.00761121	0.00178369	0.00107808	0.001451	0.003318	0.00738198	0.127883	17.3237	119391298
P92 (A)	S106	Term	23	CSTII	0.181315	0.00113846	0.0129141	0.00515559	0.0185066	0.0187602	0.0238451	0.00144703	0.00210209	0.00526546	0.102069	1.43306	14.0402	66791336
P92 (B)	S107	Term	27	CSTII	0.213989	0.000713466	0.0123375	0.00989154	0.0145055	0.0141932	0.0515897	0.00259331	0.00298338	0.00372111	0.0677864	1.17573	17.3446	58137279
P93	S108	Term	26	CSTIII	0.0954303	0.00169558	0.00795505	0.00907782	0.000835047	0.00482265	0.038983	0.0137059	0.00830905	0.00728136	0.00875034	0.104971	11.9962	14437504
P94	S109	Term	20	CSTI	0.243952	0.000993601	0.0102322	0.0158089	0.0158631	0.0172957	0.0345418	0.00198435	0.00335421	0.00217098	0.0650255	1.55032	23.8417	71079855
P95	S110	Term	27	CSTIV	0.0548773	0.00377199	0.0166297	0.0967856	0.0206168	0.0157596	0.00211801	0.000506936	0.000480411	8.25e-05	0.375688	1.23975	3.29995	68690199
P96	S111	Term	20	CSTIII	0.24515	0.000895843	0.00806271	0.00415785	0.00266551	0.0160328	0.030859	0.00172427	0.00342872	0.00664882	0.010873	0.330597	30.4054	88678490
P97	S112	Term	21	CSTIII	0.191851	0.000695421	0.00876539	0.0133419	0.00261571	0.00738379	0.114326	0.0107675	0.00907031	0.00595902	0.0136341	0.298414	21.8873	24130706
P98	S113	Term	27	CSTI	0.238339	0.00282955	0.00530168	0.00565002	0.0032746	0.00985173	0.00807647	0.00231967	0.00431048	0.00404472	0.0137392	0.617653	44.9554	104293391
P99 (B)	S115	Preterm	26	CSTV	0.229199	0.00182432	0.0124607	0.00379647	0.00114486	0.0170183	0.0161772	0.00173416	0.00236844	0.00777366	0.00499505	0.0918774	18.3937	77661810
P100	S116	Preterm	27	CSTI	0.228974	0.0024371	0.012621	0.0146307	0.00713027	0.0171718	0.00773661	0.00109801	0.00149393	0.00128873	0.03114	0.564952	18.1423	121440168
P101	S117	Term	30	CSTI	0.284256	0.00093125	0.0105516	0.00886824	0.0153484	0.015595	0.0382507	0.00228412	0.00337588	0.00401668	0.0539951	1.45461	26.9396	79800282
P102	S118	Term	26	CSTIII	0.195559	0.00205633	0.0113156	0.00547883	0.00123451	0.0121353	0.0163347	0.00276792	0.00296844	0.00613081	0.00631269	0.109098	17.2823	58220075
P103	S119	Term	22	CSTIII	0.207228	0.000258194	0.0166148	0.0084316	0.000249416	0.0124153	0.132422	0.00275391	0.00205784	0.00405506	0.00120359	0.0150117	12.4725	60609528
P104 (A)	S120	Term	21	CSTV	0.156817	0.00077226	0.0107823	0.0081553	0.0028187	0.00155367	0.0313847	0.0155999	0.00224785	0.00297195	0.0179745	0.261419	14.5438	64700990
P104 (B)	S121	Term	27	CSTV	0.063433	0.00404166	0.00389554	0.00417258	0.000461118	0.00540096	0.00324828	0.00243076	0.00337012	0.00314635	0.00726937	0.118371	16.2835	48317308
P105 (A)	S122	Term	21	CSTV	0.102435	0.00425255	0.00549369	0.00581052	0.00135177	0.00944328	0.0068056	0.00306473	0.00526807	0.00498082	0.0131964	0.246059	18.646	35394259
P105 (B)	S123	Term	27	CSTV	0.121401	0.00339078	0.0098257	0.0097692	0.00191631	0.00906012	0.0162469	0.00608044	0.00560668	0.0056391	0.0157849	0.195031	12.3555	22037115
P106	S124	Term	21	CSTV	0.136453	NaN	0.0178891	0.0127092	0.00187393	0.0186928	NaN	0.00153844	0.00160755	0.00226275	0.0137332	0.104752	7.62767	47448949
P107	S125	Term	20	CSTII	0.083858	0.00459836	0.00322781	0.00479173	NaN		0.00474297	NaN	0.00675686	0.00455156	#VALUE!	#VALUE!	25.9799	38449603
P108	S126	Term	29	CSTIII	0.213937	0.00109321	0.0092951	0.00316208	0.00126227	0.0192683	0.00510995	0.0900652	0.0434478	0.0147804	0.00590018	0.135799	23.0161
P109	S127	Term	20	CSTIII	0.313748	0.000945778	0.0126642	0.0147613	0.000864272	0.0255359	0.0593467	0.00219803	0.00443208	0.00380242	0.00275467	0.0682453	24.7744	55897914
P110	S128	Term	35	CSTIII	0.226162	0.000984312	0.00729124	0.00619674	0.00193737	0.00904295	0.0759876	0.00827114	0.0102583	0.0120702	0.0085663	0.265712	31.0183	30237370
P111 (A)	S129	Preterm	22	CSTIII	0.217599	0.0010367	0.0103289	0.00425468	0.00121223	0.0146928	0.0358276	0.00252795	0.003596	0.00872984	0.00557092	0.117363	21.0671	58584673
P111 (B)	S130	Preterm	26	CSTIII	0.245079	0.000720823	0.00924776	0.00439495	0.00160311	0.0152094	0.106704	0.00505708	0.00831715	0.0175008	0.00654122	0.173352	26.5014	31863591
P112 (A)	S131	Preterm	15	Other	0.14174	0.000593818	0.0103083	0.00747795	0.0013869	0.00865569	0.117471	0.00805901	0.00676703	0.00932827	0.00978484	0.134543	13.7502	20319351
P112 (B)	S132	Preterm	20	Other	0.14174	0.000593818	0.0103083	0.00747795	0.0013869	0.00865569	0.117471	0.00805901	0.00676703	0.00932827	0.00978484	0.134543	13.7502	20319351
P113	S133	Term	19	CSTIII	0.15935	0.00088107	0.00704856	0.00713136	0.00178006	0.00872219	0.0731565	0.00738989	0.00914457	0.00903839	0.0111708	0.252542	22.6074	24722222
P114 (A)	S134	Term	21	CSTV	0.170386	0.00280138	0.00769951	0.0064743	0.000599791	0.00998286	0.0128101	0.00359475	0.0046608	0.00554282	0.0035202	0.0778999	22.1294	47479894
P114 (B)	S135	Term	27	CSTIII/V	0.106801	0.000745174	0.0114454	0.0149256	0.00259934	0.0167613	0.0319917	0.00142229	0.00208287	0.00159721	0.0243381	0.227107	9.33134	44800297
P115 (A)	S136	Preterm	20	CSTV	0.156382	0.00251498	0.0102499	0.00571803	0.00122865	0.0136586	0.00535382	0.000985805	0.00131365	0.00235479	0.0078567	0.11987	15.257	116142060
P115 (B)	S137	Preterm	27	CSTV	0.172729	0.00229697	0.0113181	0.00512138	0.00174407	0.0150539	0.0173868	0.00265292	0.00352858	0.00779809	0.0100972	0.154095	15.2613	43250451
P116	S138	Term	20	CSTI	0.116899	0.00548182	0.00524767	0.00375762	0.00604946	0.00598677	0.00232453	0.00212847	0.00242826	0.00339116	0.0517495	1.15279	22.2764	91738083
P117	S139	Preterm	21	CSTIII	0.148265	0.00391359	0.00778638	0.00336198	0.00162653	0.0077823	0.00349762	0.00175889	0.00175797	0.00407148	0.0109704	0.208894	19.0415	108315491
P118 (A)	S140	Preterm	20	CSTIII	0.217604	0.00150103	0.00912956	0.0121803	0.0114657	0.0130769	0.0710218	0.00815221	0.011677	0.00875229	0.0526908	1.25589	23.8351	20412051
P118 (B)	S141	Preterm	27	CSTIII	0.124137	NaN	0.0180323	0.0104822	0.00361029	0.0180304	NaN	0.00130418	0.00130405	0.00224333	0.0290833	0.200213	6.88413	52790423
P119	S142	Term	28	CSTIII	0.187843	0.000585838	0.0137381	0.0151302	0.00184181	0.0135166	0.133734	0.0057963	0.00570286	0.00517815	0.00980505	0.134066	13.6731	23975925
P120	S143	Term	21	CSTI	0.253755	0.00159387	0.0113112	0.0136062	0.00546993	0.0131785	0.0361809	0.00437588	0.00509828	0.00423833	0.021556	0.483585	22.4339	44002904
P121 (A)	S144	Term	22	CSTIII	0.175704	5.04e-05	0.0159854	0.0111171	0.00867306	0.0194833	0.557438	0.00144224	0.00175783	0.00252761	0.0493616	0.542562	10.9916	62529061
P121 (B)	S145	Term	26	CSTIII	0.162284	0.000268127	0.0186735	0.0136569	0.00792255	0.0192072	0.0872541	0.00121804	0.00125286	0.00171307	0.0488191	0.424267	8.6906	69366275
P122	S146	Preterm	20	CSTII	0.109589	0.00384244	0.00466285	0.00393251	0.00103156	0.00591008	0.00275761	0.00179286	0.00227242	0.00269445	0.00941297	0.22123	23.5027	103425683
P123	S147	Preterm	21	CSTII	0.138225	0.00308115	0.00827547	0.00633386	0.00397727	0.00841939	0.0120599	0.00299744	0.00449017	0.0058666	0.0287738	0.48061	16.703	37199117
P124	S148	Term	27	CSTIII	0.100822	0.00257966	0.00389881	0.0108377	0.000820428	0.00324036	0.0284013	0.0226104	0.0187918	0.00676026	0.0081374	0.21043	25.8596	13761109
P125	S149	Term	34	CSTI	0.161951	0.00147059	0.0116068	0.0210221	0.0145445	0.0184227	0.0138611	0.00110646	0.0017562	0.000969642	0.0898078	1.2531	13.9531	79450507
P126	S150	Preterm	22	CSTI	0.287278	0.000818324	0.00862196	0.0111968	0.00219424	0.0141822	0.0987278	0.00569666	0.00937042	0.0072156	0.00763804	0.254495	33.3194	35558044
P127	S151	Term	20	CSTIII	0.17159	0.00336846	0.0104324	0.00751422	0.006523	0.0130736	0.00732097	0.00188628	0.00236382	0.00328183	0.0380151	0.625262	16.4477	69581131
P128	S152	Term	20	CSTI	0.243173	0.00105171	0.00982847	0.00899962	0.00797645	0.0166919	0.0348805	0.00219773	0.00373244	0.00407619	0.0328015	0.811566	24.7417	66288257
P129	S153	Term	25	CSTV	0.21525	0.000766784	0.0133467	0.0141888	0.00200303	0.0183653	0.0035623	0.0853209	0.0620056	0.0659181	0.00930561	0.150077	16.1276	0.00930561
P130	S154	Term	21	CSTII	0.225211	0.00213641	0.00922857	0.0053802	0.00850672	0.0144929	0.0172292	0.00253977	0.00398855	0.00684149	0.0377722	0.921781	24.4037	61184318
P131 (A)	S155	Preterm	21	CSTV	0.165358	0.000923625	0.00951602	0.00986088	0.00201352	0.0158567	0.0481435	0.00280428	0.0046728	0.00450939	0.0121767	0.211592	17.3768	37187166
P131 (B)	S156	Preterm	26	CSTV	0.114844	0.00344885	0.00506783	0.0111442	0.00130571	0.00736869	0.00661432	0.00309577	0.00450129	0.00204697	0.0113693	0.257646	22.6614	50344386
P132	S157	Term	20	CSTI	0.230016	0.00191607	0.0087109	0.00712206	0.00390479	0.0125585	0.0122023	0.00186172	0.00268404	0.00328282	0.0169761	0.448265	26.4056	98379776
P133	S158	Preterm	20	CSTV	0.155241	0.00232169	0.00645387	0.00768871	0.000886964	0.00881449	0.0113542	0.00299062	0.0040845	0.00342851	0.00571347	0.137431	24.0539	58890748
